# Supplementary material for: Characterization of Domiphen Bromide as a New Fast-Acting Antiplasmodial Agent Inhibiting the Apicoplastidic Methyl Erythritol Phosphate Pathway
Source: Pharmaceutics. 2022 Jun 22;14(7):1320. doi: 10.3390/pharmaceutics14071320 (PMC9319574; doi:10.3390/pharmaceutics14071320)
Supplement: Supplementary file 1 [file pharmaceutics-14-01320-s001.zip]

Archive with 1 entries (1 files):
- pharmaceutics-1751244-supplementary.pdf
